# Supplementary material for: What can a comparative genomics approach tell us about the pathogenicity of mtDNA mutations in human populations?
Source: Evol Appl. 2019 Aug 27;12(10):1912–30. doi: 10.1111/eva.12851 (PMC6824070; doi:10.1111/eva.12851)
Supplement: Supplementary file 2 [file EVA-12-1912-s002.xlsx]

## Sheet: Supp_T1
Monomorphic
Gene	Position	Variant	Stem	Yarham Score	MitoTip Score	MitoMaster SNV query	Secondary interactions	Tertiary interactions
					%	Conservation Score %	seen in species	seen in species
Ala	5591	G>A	ACC	13	68.4	91.11	G-C to A-T	-
Arg	10450	A>G	T	11	69.6	91.11	A-A to G-G	(13T>C-22C>T)-46A>G
Asn	5703	G>A	T	19	Cfrm	8.89	G-C to A-T	-
Asn	5728	T>C	ACC	15	70.8	86.67	-	-
Asp	7554	G>A	AC	13	71.2	91.11	-	-
Gly	10010	T>C	D	15	Cfrm	100	-	-
His	12183	G>A	T	11	70.3	71.11	G-C to A-T	(13A-22A)-46G>A
Ile	4267	A>G	ACC	15	71.1	93.33	A-T to G-C	-
Ile	4269	A>G	ACC	15	82.8	86.67	A-T to G-C	-
Ile	4274	T>C	D	13	85.5	95.56	T-A to C-G	-
Ile	4281	A>G	D	11	87.9	100	A-T to G-C	56C>T-19A>G
Ile	4300	A>G	AC	13	Cfrm	93.33	A-T to G-C	-
Leu	3273	T>C	AC	13	71.2	97.78	T-A to C-G	44T>C-26C
Leu	3302	A>G	ACC	17	Cfrm	91.11	A-T to G-C	-
Leu2	12276	G>A	D	20	Cfrm	97.78	-	-
Lys	8355	T>C	T	13	67.2	68.89	T-A to C-G	-
Met	4403	G>A	ACC	11	84.8	97.78	G-C to A-T	-
Phe	582	T>C	ACC	13	72.9	80	T-A to C-G	-
Phe	583	G>A	ACC	15	Cfrm	95.56	G-C to A-T	-
Phe	602	C>T	D	13	85.9	97.78	-	44A-26C>T
Phe	617	G>A	AC	11	81.7	97.78	-	-
Pro	15967	G>A	T	13	78.9	35.56	G-C to A-T	-
Ser	7497	G>A	D	15	Cfrm	8.89	G-C to A-T	-
Ser	7511	T>C	ACC	20	Cfrm	91.11	-	-
Ser	7512	T>C	ACC	17	64.2	31.11	T-A to C-G	-
Trp	5538	G>A	AC	13	76.7	86.67	G-C to A-T	-
Val	1606	G>A	ACC	12	Cfrm	71.11	G-C to A-T	-
Val	1624	C>T	D	11	68.7	97.78	-	9A-23C>T
Val	1630	A>G	AC	13	Cfrm	15.56	A-T to G-C	-
Gene	Position	Variant	Loop	Yarham Score	MitoTip Score	MitoMaster SNV Score	Secondary interactions	Tertiary interactions
Asn	5709	T>C	D	13	49.8	80	N/A	-
Cys	5814	T>C	D	14	38.8	75.56	N/A	-
Leu	3251	A>G	D	14	43.5	93.33	N/A	(13G-22A>G)-46C>T
Ile	4302	A>G	VARIABLE REGION	11	42	97.78	N/A	-
Trp	5556	G>A	VARIABLE REGION	18	44.5	93.33	N/A	(25A-10G)-45G>A
Polymorphic
Gene	Position	Variant	Stem	Yarham Score	MitoTip Score	MitoMaster SNV Score	Secondary interactions	Tertiary interactions
							seen in species	seen in species
Ala	5628	T>C	AC	13	78.9	95.56	-	-
Ala	5650	G>A	ACC	14	Cfrm	64.44	-	-
Glu	14739	G>A	ACC	11	62.1	71.11	G-C to A-T	-
Glu	14674	T>C	DETERMINATOR	17	Cfrm	73.33	N/A	-
Ile	4284	G>A	D-AC	11	35.3	62.22	N/A	(13G-22G>A)-46G>A
Ile	4309	G>A	T	13	64.1	24.44	G-C to A-T	-
Leu	3253	T>C	D	11	0.4	84.44	-	-
Leu	3271	T>C	AC	17	Cfrm	82.22	T-A to C-G	-
Lys	8342	G>A	T	11	77.2	62.22	-	48G>A-15C>T
Lys	8356	T>C	T	17	Cfrm	26.67	T-A to C-G	-
Phe	642	T>C	ACC	12	67.6	91.11	T-A to C-G	-
Ser2	12261	T>C	ACC	11	65.3	88.89	T-A to C-G	55T>C-18C
Ser2	12264	C>T	ACC	12	79.3	71.11	C-G to T-A	58C>T-54T>C
Trp	5540	G>A	AC	13	73.7	95.56	G-C to A-T	-
Gene	Position	Variant	Loop	Yarham Score	MitoTip Score	MitoMaster SNV Score	Secondary interactions	Tertiary interactions
Asn	5693	T>C	ANTI-CD	13	31.2	100	N/A	-
Glu	14687	A>G	T	13	7	88.89	N/A	(8T>A-14A>G)-21C
Glu	14709	T>C	ANTI-CD	20	Cfrm	95.56	N/A	-
Glu	14728	T>C	D	12	48.5	91.11	N/A	55T>C-19A>C
Leu	3243	A>G	D	20	Cfrm	97.78	N/A	(8G-14A>G)-21A
Leu	3244	G>A	D	14	41.6	95.56	N/A	-
Lys	8344	A>G	T	18	Cfrm	37.78	N/A	-
Phe	622	G>A	VARIABLE REGION	12	41.5	93.33	N/A	(13A-22A)-46G>A
Ser	7472	A>C	VARIABLE REGION	13	3.2	62.22	N/A	-
Val	1644	G>A	VARIABLE REGION	10	Cfrm	91.11	N/A	-

## Sheet: Supp_T2
	Potential Masking Variants
Pathogenic Variant	PolyMorphic	Monomorphic
5650 G>A	5595 T>C, 5601del, 5602 C>T/C>G, 5604 C>T, 5606 C>T, 5655 T>C/del	5598 A>G, 5599 A>G, 56027 T>C, 5610 G>A, 5617 C>T, 5622 C>T, 5631 G>A, 5632C>A, 5651 C>T
14674 A>G	14698 G>A, 14701 C>T, 14703 T>C	14675 A>G, 14676 T>C, 14678 C>T, 14679T>C, 14681G>A, 14684 C>T, 14690 A>C, 14697 C>T, 14706 A>G, 14707 T>C, 14727 T>C, 14736 C>T, 14739 G>A, 14741 A>G
4284 G>A	4304 A>G/A>C	4263 A>G, 4267 A>T, 4269 A>G, 4272 T>C, 4276insATG, 4278 A>T, 4279 A>G, 4283 A>G, 4285 T>C< 4286 T>C, 4289 T>C, 4297 A>C, 4300 A>G, 4301 A>G, 4302 A>C, 4310 A>G, 4312 C>T, 4314 T>C, 4317 A>G, 4318 C>T, 4324 T>C, 4326 T>A
8344 A>G	8308 A>G/A>U, 8309 C>T, 8315 A>G, 8343 A>T/A>C/A>G, 8345 C>T, 8347 A>G, 8348 A>T/A>C, 8364 A>G	8297 C>T, 8298 T>C, 8299 G>A, 8300 T>A, 8301 A>G, 8310 T>C, 8311 C>T, 8336 T>C, 8338 A>G, 8342 G>A, 8346 C>T, 8349 C>A, 8350 A>T, 8352 C>T, 8355 T>C, 8358 A>G, 8359del, 8360del, 8361 G>A
12261 T>C	12217 A>G, 12231 C>T, 12236 G>A, 12246 C>T, 12251 A>G	12213 G>A, 12219 A>G, 12222 A>G, 12232 T>C, 12239 C>T, 12242 A>G, 12244 G>A, 12245 T>C, 12250 C>A, 12252 A>C, 12253 C>T, 12255 T>C, 12258 C>T
5540 G>A	5514 A>G, 5515 A>G, 5516 A>G, 5528 T>C, 5530del, 5550 C>T, 5554 C>A, 5557T>C, 5562 T>A, 5563 G>A, 5565 A>T, 5566 A>T, 5574 T>C, 5575 T>C, 5576 T>C, 5579del	5561insAT
1644 G>A	1613 T>C, 1617 C>T, 1619 C>T, 1628 C>T, 1632 T>C, 1643 A>G, 1653 T>G/T>A, 1664 G>A	1604 G>A, 1605 A>G, 1608 G>A, 1629 A>G, 1630 A>G, 1638 T>C, 1639 T>C, 1642 G>A, 1647 T>C, 1652 C>T< 1654 T>C, 1655 A>C, 1662 C>T, 1663 C>T, 1666 T>C, 1667 C>T
